# Supplementary material for: Fading into Obscurity: Impact of Climate Change on Suitable Habitats for Two Lesser-Known Giant Flying Squirrels (Sciuridae: Petaurista) in Northeastern India
Source: Biology (Basel). 2025 Feb 27;14(3):242. doi: 10.3390/biology14030242 (PMC11940093; doi:10.3390/biology14030242)
Supplement: Supplementary file 1 [file biology-14-00242-s001.zip]

Archive with 1 entries (1 files):
- biology-3473924-supplementary.pdf
